# Supplementary material for: Machine Learning Across Heterogeneous Biomedical Data: Representation, Integration, and Deployable Systems
Source: Bioengineering (Basel). 2026 Jun 12;13(6):683. doi: 10.3390/bioengineering13060683 (PMC13295449; doi:10.3390/bioengineering13060683)
Supplement: Supplementary file 1 [file bioengineering-13-00683-s001.zip]

Archive with 1 entries (1 files):
- bioengineering-4329106-supplementary.pdf
